# Supplementary material for: Vibrio cholerae O1 El Tor A1552 encodes two functional ornithine lipid synthases and induces ornithine lipid formation under low phosphate and under low salinity growth conditions
Source: PLoS One. 2025 Jun 24;20(6):e0316307. doi: 10.1371/journal.pone.0316307 (PMC12186959; doi:10.1371/journal.pone.0316307)
Supplement: S1 Table — (XLSX) [file pone.0316307.s005.xlsx]

## Sheet: Sheet1
0.2M NaCl	0.15M NaCl	0.1M NaCl	0.0375M NaCl
1262.5	2135.92	2512.89	1288.09
2575.3	2130.1	2746.84	1299.43
1443.04	2007.67	2500	1229.28
1158.54	1817.1	2746.78

## Sheet: Ordinary one-way ANOVA
Number of families	1
Number of comparisons per family	3
Alpha	0.05
Dunnett's multiple comparisons test	Mean Diff.	95.00% CI of diff.	Below threshold?	Summary	Adjusted P Value	A-?
0.2M NaCl vs. 0.15M NaCl	-412.9	-1103 to 277.2	No	ns	0.2937	B	0.15M NaCl
0.2M NaCl vs. 0.1M NaCl	-1017	-1707 to -326.8	Yes	**	0.0054	C	0.1M NaCl
0.2M NaCl vs. 0.0375M NaCl	337.6	-407.7 to 1083	No	ns	0.4974	D	0.0375M NaCl
Test details	Mean 1	Mean 2	Mean Diff.	SE of diff.	n1	n2	q	DF
0.2M NaCl vs. 0.15M NaCl	1610	2023	-412.9	253.3	4	4	1.63	11
0.2M NaCl vs. 0.1M NaCl	1610	2627	-1017	253.3	4	4	4.014	11
0.2M NaCl vs. 0.0375M NaCl	1610	1272	337.6	273.6	4	3	1.234	11
