# Supplementary material for: Vibrio cholerae O1 El Tor A1552 encodes two functional ornithine lipid synthases and induces ornithine lipid formation under low phosphate and under low salinity growth conditions
Source: PLoS One. 2025 Jun 24;20(6):e0316307. doi: 10.1371/journal.pone.0316307 (PMC12186959; doi:10.1371/journal.pone.0316307)
Supplement: S2 Table — (XLSX) [file pone.0316307.s006.xlsx]

## Sheet: Sheet1
0.2M NaCl	0.15M NaCl	0.1M NaCl	0.0375M NaCl
6899.11	15030	12393.2	15581.4
5536.28	15903.6	15571.9	15864.8
5375	17439.9	17618.2	17588.7
3098.96	6627.91	10049.5
3067.33	4952.94	9968.75
2945.55	4840.69	10468.8

## Sheet: Brown-Forsythe and Welch ANOVA 
Number of families	1
Number of comparisons per family	3
Alpha	0.05
Dunnett's T3 multiple comparisons test	Mean Diff.	95.00% CI of diff.	Below threshold?	Summary	Adjusted P Value	A-?
0.2M NaCl vs. 0.15M NaCl	-6312	-14329 to 1705	No	ns	0.1178	B	0.15M NaCl
0.2M NaCl vs. 0.1M NaCl	-8191	-12579 to -3803	Yes	**	0.0016	C	0.1M NaCl
0.2M NaCl vs. 0.0375M NaCl	-11858	-14820 to -8896	Yes	****	<0.0001	D	0.0375M NaCl
Test details	Mean 1	Mean 2	Mean Diff.	SE of diff.	n1	n2	t	DF
0.2M NaCl vs. 0.15M NaCl	4487	10799	-6312	2511	6	6	2.514	5.796
0.2M NaCl vs. 0.1M NaCl	4487	12678	-8191	1483	6	6	5.522	7.515
0.2M NaCl vs. 0.0375M NaCl	4487	16345	-11858	927.9	6	3	12.78	6.121
