# Supplementary material for: Vibrio cholerae O1 El Tor A1552 encodes two functional ornithine lipid synthases and induces ornithine lipid formation under low phosphate and under low salinity growth conditions
Source: PLoS One. 2025 Jun 24;20(6):e0316307. doi: 10.1371/journal.pone.0316307 (PMC12186959; doi:10.1371/journal.pone.0316307)
Supplement: S3 Table — (XLSX) [file pone.0316307.s007.xlsx]

## Sheet: Sheet1
0.15 M NaCl				0.0375 M NaCl
WT	ΔVC0489	ΔVCA0646	ΔVC0489 ΔVCA0646	WT	ΔVC0489	ΔVCA0646	ΔVC0489 ΔVCA0646
2.34669	2.1065	2.2879	2.35738	4.61574	4.44209	4.20974	4.76956
2.18794	2.27016	2.33118	2.05086	4.24645	4.50222	4.17796	3.20686
2.00087	1.93305	1.94221	2.17106	5.38571	3.76713	3.40138	4.29529
2.93981	3.00854	2.90079	2.61619	4.01057	4.61395	4.66487	4.06458
2.33182	3.04535	3.01074	2.85649	2.99658	3.59042	3.87151	4.48093
2.92054	3.03759	2.95329	2.40767	3.46132	3.64163	3.94269	3.7304
