# Supplementary material for: Vibrio cholerae O1 El Tor A1552 encodes two functional ornithine lipid synthases and induces ornithine lipid formation under low phosphate and under low salinity growth conditions
Source: PLoS One. 2025 Jun 24;20(6):e0316307. doi: 10.1371/journal.pone.0316307 (PMC12186959; doi:10.1371/journal.pone.0316307)
Supplement: S4 Table — (XLSX) [file pone.0316307.s008.xlsx]

## Sheet: Sheet1
1= deaths
0= ommited
1st assay										2nd assay										3rd assay
Individuals	Days	Vc WT	Days	delta-VC0489	Days	delta-VCA0646	Days	delta-phoB		Individuals	Days	Vc WT	Days	delta-VC0489	Days	delta-VCA0646	Days	delta-phoB		Individuals	Days	Vc WT	Days	delta-VC0489	Days	delta-VCA0646	Days	delta-phoB	Days	OP50
1	9	1	8	1	9	1	7	1		1	9	1	9	1	10	1	8	1		1	8	1	8	1	15	1	8	1	21	1
2	8	1	8	1	9	1	7	1		2	8	1	9	1	8	1	7	1		2	7	1	8	1	8	1	8	1	21	1
3	8	1	8	1	8	1	7	1		3	8	1	8	1	7	1	7	1		3	7	1	7	1	8	1	7	1	20	1
4	7	1	8	1	7	1	7	1		4	8	1	8	1	7	1	7	1		4	7	1	7	1	7	1	7	1	20	1
5	7	1	7	1	7	1	7	0		5	8	1	8	1	7	1	7	1		5	7	1	7	1	7	0	7	1	20	1
6	7	1	7	1	7	1	7	0		6	7	1	7	1	7	1	7	1		6	7	1	7	1	7	0	7	1	18	1
7	7	0	7	0	7	1	7	0		7	7	1	7	1	7	1	7	1		7	7	0	7	1	7	0	6	1	18	1
8	7	0	7	0	7	1	6	1		8	7	1	7	1	7	1	7	1		8	6	1	7	0	6	1	6	1	18	1
9	7	0	7	0	7	0	6	1		9	7	1	7	1	7	1	7	1		9	6	1	6	1	6	1	6	1	18	1
10	7	0	7	0	7	0	6	1		10	7	1	7	1	7	1	7	1		10	6	1	6	1	6	1	6	1	18	1
11	7	0	7	0	7	0	6	1		11	7	1	7	1	7	1	7	1		11	6	1	6	1	6	1	6	1	17	1
12	7	0	7	0	7	0	6	1		12	7	1	7	1	7	1	7	0		12	6	1	6	1	6	1	5	1	17	1
13	7	0	6	1	7	0	5	1		13	7	1	7	1	7	0	7	0		13	6	1	6	1	6	1	5	1	17	1
14	7	0	6	1	7	0	5	1		14	7	1	7	1	6	1	7	0		14	6	1	6	1	6	1	5	1	15	1
15	6	1	6	1	7	0	5	1		15	7	1	7	1	6	1	7	0		15	6	1	6	1	6	1	5	1	15	1
16	6	1	6	1	6	1	5	1		16	7	1	7	1	6	1	6	1		16	6	1	6	1	5	1	5	1	15	1
17	6	1	6	1	6	1	5	1		17	7	1	7	1	6	1	6	1		17	6	1	6	1	5	1	5	1	15	0
18	6	1	6	1	6	1	5	1		18	7	1	7	0	6	1	6	1		18	6	1	6	1	5	1	5	1	14	1
19	6	1	6	1	6	1	5	1		19	7	1	7	0	6	1	6	1		19	6	1	5	1	5	1	5	1	14	1
20	6	1	6	1	6	1	5	1		20	7	1	6	1	6	1	6	1		20	5	1	5	1	5	1	5	1	14	1
21	6	1	6	1	6	1	5	1		21	7	1	6	1	6	1	6	1		21	5	1	5	1	5	1	5	1	13	1
22	6	1	6	1	6	1	5	1		22	7	0	6	1	5	1	6	1		22	5	1	5	1	5	1	5	1	13	1
23	6	1	5	1	6	1	5	1		23	7	0	6	1	5	1	6	1		23	5	1	5	1	5	1	5	1	13	1
24	6	1	5	1	6	1	5	1		24	7	0	6	1	5	1	6	1		24	5	1	5	1	5	1	5	1	12	1
25	6	1	5	1	6	1	5	1		25	6	1	6	1	5	1	6	1		25	5	1	5	1	5	1	5	1	12	1
26	6	1	5	1	6	1	5	1		26	6	1	6	1	5	1	6	1		26	5	1	5	1	5	1	5	1	12	1
27	5	1	5	1	5	1	5	1		27	6	1	6	1	5	1	6	1		27	5	1	5	1	5	1	5	1	12	1
28	5	1	5	1	5	1	5	1		28	6	1	6	1	5	1	6	1		28	5	1	5	1	5	1	5	1	12	1
29	5	1	5	1	5	1	5	1		29	6	1	6	1	5	1	5	1		29	5	1	5	1	5	1	5	1	10	1
30	5	1	5	1	5	1	5	1		30	6	1	5	1	5	1	5	1		30	5	1	5	1	4	1	5	1	10	1
31	5	1	5	1	5	1	5	1		31	6	1	5	1	5	1	5	1		31	5	1	5	1	4	1	5	1	10	0
32	5	1	5	1	5	1	5	1		32	6	1	5	1	5	1	5	1		32	5	1	5	1	4	1	5	0	10	0
33	5	1	5	1	5	1	5	1		33	5	1	5	1	5	1	5	1		33	5	1	5	1	4	1	5	0	10	0
34	5	0	5	1	5	1	5	0		34	5	1	5	1	5	1	5	1		34	4	1	5	0	4	1	5	0	10	0
35	5	0	5	1	5	1	5	0		35	5	1	5	1	5	1	5	1		35	4	1	4	1	4	1	5	0	10	0
36	5	0	5	1	5	1	5	0		36	5	1	5	1	5	0	5	1		36	4	1	4	1	4	1	5	0	10	0
37	5	0	5	1	5	1	5	0		37	5	1	5	1	5	0	5	1		37	4	1	4	1	4	1	4	1	10	0
38	5	0	5	1	5	1	5	0		38	5	1	5	1	5	0	5	1		38	4	0	4	1	3	1	4	1	7	0
39	5	0	5	1	5	1	5	0		39	5	1	5	1	5	0	5	1		39	3	1	4	0	2	0	4	1	7	0
40	5	0	5	0	5	0	5	0		40	5	0	5	1	5	0	5	1		40	3	0	2	0	2	0	4	1	7	0
41	5	0	5	0	5	0	5	0		41	5	0	5	0	5	0	5	0		41									7	0
42	5	0	5	0	5	0	5	0		42	4	1	5	0	5	0	5	0		42									7	0
43	5	0	5	0	5	0	5	0		43	4	1	5	0	5	0	5	0		43									4	1
44	5	0	5	0	5	0	5	0		44	4	0	5	0	4	1	5	0		44									4	1
45	5	0	5	0	5	0	5	0		45	4	0	5	0	4	1	4	1		45									4	0
46	5	0	5	0	5	0	5	0		46	3	1	4	1	4	0	4	0		46									4	0
47	5	0	5	0	5	0	5	0		47			4	0	4	0	4	0		47									4	0
48	5	0	5	0	5	0	5	0		48			4	0	3	1	4	0		48									4	0
49	5	0	3	0	5	0	3	1		49			4	0			4	0		49									3	1
50	5	0	3	0	3	0	3	0		50										50									3	1
